# Supplementary material for: ﻿A revision of the Mallomonas guttata species complex (Synurales, Chrysophyceae) based on morphological and molecular criteria
Source: PhytoKeys. 2025 Dec 22;268:103–27. doi: 10.3897/phytokeys.268.178310 (PMC12750108; doi:10.3897/phytokeys.268.178310)
Supplement: XML Treatment for Mallomonas guttata [file phytokeys.268.178310-treatment1.xml]

<!DOCTYPE tp:taxon-treatment
  PUBLIC "-//TaxonX//DTD Taxonomic Treatment Publishing DTD v0 20100105//EN" "tax-treatment-NSO.dtd">
<tp:taxon-treatment xmlns:tp="http://www.plazi.org/taxpub"><tp:treatment-meta><kwd-group><label>Taxon classification</label><kwd>
              <named-content content-type="kingdom">Plantae</named-content>
            </kwd><kwd>
              <named-content content-type="order">Synurales</named-content>
            </kwd><kwd>
              <named-content content-type="family">Mallomonadaceae</named-content>
            </kwd></kwd-group><mixed-citation publication-type="journal"><person-group><name><surname>Gusev</surname><given-names>Evgeniy S.</given-names></name><name><surname>Ignatenko</surname><given-names>Marina E.</given-names></name><name><surname>Martynenko</surname><given-names>Nikita A.</given-names></name><name><surname>Tran</surname><given-names>Hoan</given-names></name><name><surname>Lituanas</surname><given-names>Chris Rey</given-names></name><name><surname>Podunay</surname><given-names>Yulia A.</given-names></name></person-group><article-title>﻿A revision of the <italic><tp:taxon-name><tp:taxon-name-part taxon-name-part-type="genus" reg="Mallomonas">Mallomonas</tp:taxon-name-part> <tp:taxon-name-part taxon-name-part-type="species" reg="guttata">guttata</tp:taxon-name-part></tp:taxon-name></italic> species complex (<tp:taxon-name><tp:taxon-name-part taxon-name-part-type="order">Synurales</tp:taxon-name-part></tp:taxon-name>, <tp:taxon-name><tp:taxon-name-part taxon-name-part-type="class">Chrysophyceae</tp:taxon-name-part></tp:taxon-name>) based on morphological and molecular criteria</article-title><source>PhytoKeys</source><day>22</day><month>12</month><year>2025</year><volume>268</volume><fpage>103</fpage><lpage>127</lpage><pub-id pub-id-type="doi">10.3897/phytokeys.268.178310</pub-id></mixed-citation></tp:treatment-meta><tp:nomenclature><label>﻿</label><tp:taxon-name><object-id xmlns:xlink="http://www.w3.org/1999/xlink" content-type="arpha" xlink:type="simple">FA3CE181-12B9-5E66-9613-A8F6B7ABAADE</object-id>
            <tp:taxon-name-part taxon-name-part-type="genus" reg="Mallomonas">Mallomonas</tp:taxon-name-part>
            <tp:taxon-name-part taxon-name-part-type="species" reg="guttata">guttata</tp:taxon-name-part>
          </tp:taxon-name><tp:taxon-authority>Wujek (strain D8/22 from Vietnam)</tp:taxon-authority><xref ref-type="fig" rid="F3">Figs 3</xref><xref ref-type="fig" rid="F4">, 4</xref></tp:nomenclature><tp:treatment-sec sec-type="description" id="SECID0E4XAG"><title>Description.</title><p>Body scales are 3.2–4.1 × 1.9–2.4 μm, oval, tripartite, with a dome and a V-rib. The dome is completely or partially covered by papillae. Shield with densely and regularly spaced papillae arranged in distinct rows and 6–17 scattered circular pits. One rimmed base plate pore is situated in the proximal area of the shield lacking secondary siliceous layer at the base of the V-rib. The V-rib is conspicuous and rounded. Anterior flange is raised above the shield, covered with papillae. The posterior rim with a smooth surface, inner striation and encircles approximately half of the scale. Posterior flange is narrow and smooth. Apical scales are asymmetrical, 2.5–2.8 × 1.8–2.1 μm, possess a wing-like projection, and bear several circular pits on the shield. Rear scales are similar in basic structure to the body scales but smaller, 2.1–2.8 × 1.6–1.9 μm, and possess either a single or a few circular pits. Bristles are 4.0–7.3 μm smooth, curved, pointed.</p><fig id="F3" position="float" orientation="portrait"><object-id xmlns:xlink="http://www.w3.org/1999/xlink" content-type="doi" xlink:type="simple">10.3897/phytokeys.268.178310.figure3</object-id><object-id xmlns:xlink="http://www.w3.org/1999/xlink" content-type="arpha" xlink:type="simple">FBEA608B-13C6-50D8-BF57-A2CE2957330E</object-id><label>Figure 3.</label><caption><p><italic><tp:taxon-name><tp:taxon-name-part taxon-name-part-type="genus" reg="Mallomonas">Mallomonas</tp:taxon-name-part> <tp:taxon-name-part taxon-name-part-type="species" reg="guttata">guttata</tp:taxon-name-part></tp:taxon-name></italic> Wujek <italic>sensu stricto</italic> (strain D8/22). <bold>A–D.</bold> Body scales; <bold>D.</bold> Body scale, undersurface view; <bold>E.</bold> Scales and bristles; <bold>F.</bold> Apical scale with wing-like projection; <bold>G, H.</bold> Bristles; <bold>A–G.</bold><abbrev xmlns:xlink="http://www.w3.org/1999/xlink" xlink:title="scanning electron microscopy" id="ABBRID0EDZAG" xlink:type="simple">SEM</abbrev>; <bold>H.</bold><abbrev xmlns:xlink="http://www.w3.org/1999/xlink" xlink:title="transmission electron microscope" id="ABBRID0EJZAG" xlink:type="simple">TEM</abbrev>. Scale bars: 5 µm (<bold>E</bold>); 1 µm (<bold>A–D, F–H</bold>).</p></caption><graphic xmlns:xlink="http://www.w3.org/1999/xlink" xlink:href="phytokeys-268-103_article-178310__-g003.jpg" position="float" orientation="portrait" xlink:type="simple" id="oo_1498154.jpg"><uri content-type="original_file" xlink:type="simple">https://binary.pensoft.net/fig/1498154</uri></graphic></fig><fig id="F4" position="float" orientation="portrait"><object-id xmlns:xlink="http://www.w3.org/1999/xlink" content-type="doi" xlink:type="simple">10.3897/phytokeys.268.178310.figure4</object-id><object-id xmlns:xlink="http://www.w3.org/1999/xlink" content-type="arpha" xlink:type="simple">93F65387-235C-53C0-9068-EA37FF5C218A</object-id><label>Figure 4.</label><caption><p><italic><tp:taxon-name><tp:taxon-name-part taxon-name-part-type="genus" reg="Mallomonas">Mallomonas</tp:taxon-name-part> <tp:taxon-name-part taxon-name-part-type="species" reg="guttata">guttata</tp:taxon-name-part></tp:taxon-name></italic> Wujek <italic>sensu stricto</italic> (strain D8/22), <abbrev xmlns:xlink="http://www.w3.org/1999/xlink" xlink:title="transmission electron microscope" id="ABBRID0EL1AG" xlink:type="simple">TEM</abbrev>. <bold>A–C, E.</bold> Body scales; <bold>D</bold>. Body and rear scales. Scale bars: 2 µm.</p></caption><graphic xmlns:xlink="http://www.w3.org/1999/xlink" xlink:href="phytokeys-268-103_article-178310__-g004.jpg" position="float" orientation="portrait" xlink:type="simple" id="oo_1498155.jpg"><uri content-type="original_file" xlink:type="simple">https://binary.pensoft.net/fig/1498155</uri></graphic></fig></tp:treatment-sec></tp:taxon-treatment>
