# Supplementary material for: ﻿A revision of the Mallomonas guttata species complex (Synurales, Chrysophyceae) based on morphological and molecular criteria
Source: PhytoKeys. 2025 Dec 22;268:103–27. doi: 10.3897/phytokeys.268.178310 (PMC12750108; doi:10.3897/phytokeys.268.178310)
Supplement: XML Treatment for Mallomonas monilifera [file phytokeys.268.178310-treatment2.xml]

<!DOCTYPE tp:taxon-treatment
  PUBLIC "-//TaxonX//DTD Taxonomic Treatment Publishing DTD v0 20100105//EN" "tax-treatment-NSO.dtd">
<tp:taxon-treatment xmlns:tp="http://www.plazi.org/taxpub"><tp:treatment-meta><kwd-group><label>Taxon classification</label><kwd>
              <named-content content-type="kingdom">Plantae</named-content>
            </kwd><kwd>
              <named-content content-type="order">Synurales</named-content>
            </kwd><kwd>
              <named-content content-type="family">Mallomonadaceae</named-content>
            </kwd></kwd-group><mixed-citation publication-type="journal"><person-group><name><surname>Gusev</surname><given-names>Evgeniy S.</given-names></name><name><surname>Ignatenko</surname><given-names>Marina E.</given-names></name><name><surname>Martynenko</surname><given-names>Nikita A.</given-names></name><name><surname>Tran</surname><given-names>Hoan</given-names></name><name><surname>Lituanas</surname><given-names>Chris Rey</given-names></name><name><surname>Podunay</surname><given-names>Yulia A.</given-names></name></person-group><article-title>﻿A revision of the <italic><tp:taxon-name><tp:taxon-name-part taxon-name-part-type="genus" reg="Mallomonas">Mallomonas</tp:taxon-name-part> <tp:taxon-name-part taxon-name-part-type="species" reg="guttata">guttata</tp:taxon-name-part></tp:taxon-name></italic> species complex (<tp:taxon-name><tp:taxon-name-part taxon-name-part-type="order">Synurales</tp:taxon-name-part></tp:taxon-name>, <tp:taxon-name><tp:taxon-name-part taxon-name-part-type="class">Chrysophyceae</tp:taxon-name-part></tp:taxon-name>) based on morphological and molecular criteria</article-title><source>PhytoKeys</source><day>22</day><month>12</month><year>2025</year><volume>268</volume><fpage>103</fpage><lpage>127</lpage><pub-id pub-id-type="doi">10.3897/phytokeys.268.178310</pub-id></mixed-citation></tp:treatment-meta><tp:nomenclature><label>﻿</label><tp:taxon-name><object-id xmlns:xlink="http://www.w3.org/1999/xlink" content-type="arpha" xlink:type="simple">B55F9FC1-D3DC-5539-9874-BB21D82579D4</object-id>
            <tp:taxon-name-part taxon-name-part-type="genus" reg="Mallomonas">Mallomonas</tp:taxon-name-part>
            <tp:taxon-name-part taxon-name-part-type="species" reg="monilifera">monilifera</tp:taxon-name-part>
          </tp:taxon-name><tp:taxon-authority>E.S.Gusev, Ignatenko, Martynenko &amp; Podunay</tp:taxon-authority><tp:taxon-status xmlns:xlink="http://www.w3.org/1999/xlink" xlink:type="simple">sp. nov.</tp:taxon-status></tp:nomenclature><tp:treatment-sec sec-type="description" id="SECID0E42AG"><title>Description.</title><p>Body scales 3.5–5.6 × 2.0–3.3 μm, oval, tripartite, with a dome and a V-rib. The dome is completely or partially is covered by papillae. Shield with densely and regularly spaced papillae arranged in distinct rows and circular pits. The number of pits varies from 5 to 34, usually there are more than 10. Each pit is surrounded by a thickened rim. The pits can be located in transverse rows or scattered across the shield. One rimmed base plate pore is situated in the proximal area of the shield lacking secondary siliceous layer at the base of the V-rib. The V-rib is conspicuous and rounded. Anterior flange is raised above the shield, covered with papillae. The posterior rim with a smooth surface, inner striation and encircles approximately half of the scale. Posterior flange is smooth. Apical scales are asymmetrical, 2.8–4.7 × 2.0–3.0 µm, can possess a wing-like projection, and bear several circular pits on the shield. Rear scales are similar in basic structure to the body scales but smaller, 2.6–3.6 × 1.5–2.1 µm, and possess several circular pits. Bristles are 4.8–9.4 µm, smooth, curved, pointed. Cysts were not observed.</p></tp:treatment-sec><tp:treatment-sec sec-type="material" id="SECID0EC3AG"><title>Type.</title><p>Vietnam • Dak Lak Province, water pool near stream; <named-content xmlns:xlink="http://www.w3.org/1999/xlink" content-type="dwc:verbatimCoordinates" xlink:type="simple"><named-content content-type="geo-json" specific-use="{&#34;type&#34;:&#34;Point&#34;,&#34;coordinates&#34;:[108.918817,12.829533]}" id="NCID0EL3AG" xlink:type="simple">12°49.772'N, 108°55.129'E</named-content></named-content>; 25 April 2018; Evgeniy S. Gusev leg. Holotype. Portion of a single gathering of cells on <abbrev xmlns:xlink="http://www.w3.org/1999/xlink" xlink:title="scanning electron microscopy" id="ABBRID0EQ3AG" xlink:type="simple">SEM</abbrev> stub 71_I_1 deposited at the 
          
          Herbarium of the Steppe Institute of the Ural Branch of the Russian Academy of Sciences, Orenburg (<abbrev xmlns:xlink="http://www.w3.org/1999/xlink" xlink:title="Herbarium of the Steppe Institute of the Ural Branch of the Russian Academy of Sciences" id="ABBRID0EU3AG" xlink:type="simple">ORIS</abbrev>). Fig. 5С is a representative scale from the type specimen.</p></tp:treatment-sec><tp:treatment-sec sec-type="etymology" id="SECID0EY3AG"><title>Etymology.</title><p>The epithet “<italic><tp:taxon-name><tp:taxon-name-part taxon-name-part-type="genus" reg="Mallomonas"/><tp:taxon-name-part taxon-name-part-type="species" reg="monilifera">monilifera</tp:taxon-name-part></tp:taxon-name></italic>” reflects the characteristic arrangement of the shield pits, resembling a necklace.</p></tp:treatment-sec></tp:taxon-treatment>
