# Supplementary material for: ﻿A revision of the Mallomonas guttata species complex (Synurales, Chrysophyceae) based on morphological and molecular criteria
Source: PhytoKeys. 2025 Dec 22;268:103–27. doi: 10.3897/phytokeys.268.178310 (PMC12750108; doi:10.3897/phytokeys.268.178310)
Supplement: XML Treatment for Mallomonas monilifera subsp. dongnaiensis [file phytokeys.268.178310-treatment4.xml]

<!DOCTYPE tp:taxon-treatment
  PUBLIC "-//TaxonX//DTD Taxonomic Treatment Publishing DTD v0 20100105//EN" "tax-treatment-NSO.dtd">
<tp:taxon-treatment xmlns:tp="http://www.plazi.org/taxpub"><tp:treatment-meta><kwd-group><label>Taxon classification</label><kwd>
              <named-content content-type="kingdom">Plantae</named-content>
            </kwd><kwd>
              <named-content content-type="order">Synurales</named-content>
            </kwd><kwd>
              <named-content content-type="family">Mallomonadaceae</named-content>
            </kwd></kwd-group><mixed-citation publication-type="journal"><person-group><name><surname>Gusev</surname><given-names>Evgeniy S.</given-names></name><name><surname>Ignatenko</surname><given-names>Marina E.</given-names></name><name><surname>Martynenko</surname><given-names>Nikita A.</given-names></name><name><surname>Tran</surname><given-names>Hoan</given-names></name><name><surname>Lituanas</surname><given-names>Chris Rey</given-names></name><name><surname>Podunay</surname><given-names>Yulia A.</given-names></name></person-group><article-title>﻿A revision of the <italic><tp:taxon-name><tp:taxon-name-part taxon-name-part-type="genus" reg="Mallomonas">Mallomonas</tp:taxon-name-part> <tp:taxon-name-part taxon-name-part-type="species" reg="guttata">guttata</tp:taxon-name-part></tp:taxon-name></italic> species complex (<tp:taxon-name><tp:taxon-name-part taxon-name-part-type="order">Synurales</tp:taxon-name-part></tp:taxon-name>, <tp:taxon-name><tp:taxon-name-part taxon-name-part-type="class">Chrysophyceae</tp:taxon-name-part></tp:taxon-name>) based on morphological and molecular criteria</article-title><source>PhytoKeys</source><day>22</day><month>12</month><year>2025</year><volume>268</volume><fpage>103</fpage><lpage>127</lpage><pub-id pub-id-type="doi">10.3897/phytokeys.268.178310</pub-id></mixed-citation></tp:treatment-meta><tp:nomenclature><label>﻿</label><tp:taxon-name><object-id xmlns:xlink="http://www.w3.org/1999/xlink" content-type="arpha" xlink:type="simple">440AAEE6-935A-515F-A000-03649A08979E</object-id>
            <tp:taxon-name-part taxon-name-part-type="genus" reg="Mallomonas">Mallomonas</tp:taxon-name-part>
            <tp:taxon-name-part taxon-name-part-type="species" reg="monilifera">monilifera</tp:taxon-name-part>
            <tp:taxon-name-part taxon-name-part-type="infraspecific-rank">subsp.</tp:taxon-name-part>
            <tp:taxon-name-part taxon-name-part-type="subspecies" reg="dongnaiensis">dongnaiensis</tp:taxon-name-part>
          </tp:taxon-name><tp:taxon-authority>E.S.Gusev, Ignatenko, Martynenko &amp; Podunay</tp:taxon-authority><tp:taxon-status xmlns:xlink="http://www.w3.org/1999/xlink" xlink:type="simple">subsp. nov.</tp:taxon-status><xref ref-type="fig" rid="F7">Fig. 7</xref></tp:nomenclature><tp:treatment-sec sec-type="description" id="SECID0EUGBG"><title>Description.</title><p>Body scales 4.1–5.6 × 2.2–3.3 μm, oval, tripartite, with a dome and a V-rib. The dome is completely or partially covered by papillae. Shield with densely and regularly spaced papillae arranged in distinct rows and circular pits. The number of pits varies from 9 to 34, usually there are more than 10. Each pit is surrounded by a thickened rim. The pits can be located in transverse rows or scattered across the shield. One rimmed base plate pore is situated in the proximal area of the shield lacking secondary siliceous layer at the base of the V-rib. The V-rib is conspicuous and rounded. Anterior flange is raised above the shield, covered with papillae. The posterior rim with a smooth surface, inner striation and encircles approximately half of the scale. Posterior flange is smooth. Apical scales are asymmetrical, 3.3–4.7 × 2.2–3.0 µm, can possess a wing-like projection, and bear several circular pits on the shield. The rear scales are similar in structure to the body scales, but smaller, 3.2–3.6 × 1.5–2.1 µm, bear several circular pits. Bristles are 6.5–9.4 µm smooth, curved, pointed. Cysts were not observed.</p></tp:treatment-sec><tp:treatment-sec sec-type="material" id="SECID0EZGBG"><title>Type.</title><p>Vietnam • Dong Nai Province, Cat Tien National Park, unnamed water body near Nuoi Thuong forest ranger station; <named-content xmlns:xlink="http://www.w3.org/1999/xlink" content-type="dwc:verbatimCoordinates" xlink:type="simple"><named-content content-type="geo-json" specific-use="{&#34;type&#34;:&#34;Point&#34;,&#34;coordinates&#34;:[107.406467,11.406767]}" id="NCID0ECHBG" xlink:type="simple">11°24.406'N, 107°24.388'E</named-content></named-content>; 7 May 2018; Evgeniy S. Gusev leg. Holotype. Portion of a single gathering of cells on <abbrev xmlns:xlink="http://www.w3.org/1999/xlink" xlink:title="scanning electron microscopy" id="ABBRID0EHHBG" xlink:type="simple">SEM</abbrev> stub 73_I_1 deposited at the Herbarium of the Steppe Institute of the Ural Branch of the Russian Academy of Sciences, Orenburg (<abbrev xmlns:xlink="http://www.w3.org/1999/xlink" xlink:title="Herbarium of the Steppe Institute of the Ural Branch of the Russian Academy of Sciences" id="ABBRID0ELHBG" xlink:type="simple">ORIS</abbrev>). Fig. <xref ref-type="fig" rid="F7">7B</xref> is a representative scale from the type specimen.</p><fig id="F7" position="float" orientation="portrait"><object-id xmlns:xlink="http://www.w3.org/1999/xlink" content-type="doi" xlink:type="simple">10.3897/phytokeys.268.178310.figure7</object-id><object-id xmlns:xlink="http://www.w3.org/1999/xlink" content-type="arpha" xlink:type="simple">26E4CAA0-2F1E-5A9B-A20E-9C68390F3AB3</object-id><label>Figure 7.</label><caption><p><italic><tp:taxon-name><tp:taxon-name-part taxon-name-part-type="genus" reg="Mallomonas">Mallomonas</tp:taxon-name-part> <tp:taxon-name-part taxon-name-part-type="species" reg="monilifera">monilifera</tp:taxon-name-part></tp:taxon-name></italic> sp. nov.: <tp:taxon-name><tp:taxon-name-part taxon-name-part-type="genus" reg="Mallomonas">M.</tp:taxon-name-part> <tp:taxon-name-part taxon-name-part-type="species" reg="monilifera">monilifera</tp:taxon-name-part> <tp:taxon-name-part taxon-name-part-type="infraspecific-rank">subsp.</tp:taxon-name-part> <tp:taxon-name-part taxon-name-part-type="subspecies" reg="dongnaiensis">dongnaiensis</tp:taxon-name-part></tp:taxon-name> subsp. nov. (strain 39_18). <bold>A–D.</bold> Body scales; <bold>E, F.</bold> Apical scales; <bold>A–C, F.</bold><abbrev xmlns:xlink="http://www.w3.org/1999/xlink" xlink:title="scanning electron microscopy" id="ABBRID0E4IBG" xlink:type="simple">SEM</abbrev>; <bold>D, E.</bold><abbrev xmlns:xlink="http://www.w3.org/1999/xlink" xlink:title="transmission electron microscope" id="ABBRID0EDJBG" xlink:type="simple">TEM</abbrev>. Scale bars: 2 µm (<bold>A, C–F</bold>); 1 µm (<bold>B</bold>).</p></caption><graphic xmlns:xlink="http://www.w3.org/1999/xlink" xlink:href="phytokeys-268-103_article-178310__-g007.jpg" position="float" orientation="portrait" xlink:type="simple" id="oo_1498158.jpg"><uri content-type="original_file" xlink:type="simple">https://binary.pensoft.net/fig/1498158</uri></graphic></fig></tp:treatment-sec><tp:treatment-sec sec-type="etymology" id="SECID0EQJBG"><title>Etymology.</title><p>The specific epithet “<italic>dongnaiensis</italic>” refers to Dong Nai Province, Vietnam, the area where the type material was collected.</p></tp:treatment-sec><tp:treatment-sec sec-type="distribution" id="SECID0EAKBG"><title>Distribution and ecology.</title><p>In addition to the type locality, this subspecies has been observed in five more localities in Vietnam in Cat Tien National Park, Dong Nai Province (Tables <xref ref-type="table" rid="T1">1</xref>, <xref ref-type="table" rid="T2">2</xref>). <tp:taxon-name><tp:taxon-name-part taxon-name-part-type="genus" reg="Mallomonas">Mallomonas</tp:taxon-name-part> <tp:taxon-name-part taxon-name-part-type="species" reg="monilifera">monilifera</tp:taxon-name-part> <tp:taxon-name-part taxon-name-part-type="infraspecific-rank">subsp.</tp:taxon-name-part> <tp:taxon-name-part taxon-name-part-type="subspecies" reg="dongnaiensis">dongnaiensis</tp:taxon-name-part></tp:taxon-name> subsp. nov. was found under the following environmental conditions: pH 5.2 to 7.0, specific conductance of 8 to 72 µS cm<sup>-1</sup>, and a temperature range of 29–36 °C (Tables <xref ref-type="table" rid="T1">1</xref>, <xref ref-type="table" rid="T2">2</xref>).</p></tp:treatment-sec><tp:treatment-sec><!--Section generated to contain objects referenced in tp:taxon-treatment.--><table-wrap id="T1" position="float" orientation="portrait"><label>Table 1.</label><caption><p>List of studied strains with information about localities in Vietnam and environmental parameters (Cond. – specific conductance, µS cm<sup>-1</sup>; T – temperature, °C; SSU rDNA, ITS rDNA, <italic>rbc</italic>L – GenBank accession numbers).</p></caption><table id="TID0EQRAI" rules="all"><tbody><tr><th rowspan="1" colspan="1">Strain</th><th rowspan="1" colspan="1">Locality</th><th rowspan="1" colspan="1">GPS</th><th rowspan="1" colspan="1">pH</th><th rowspan="1" colspan="1">Cond.</th><th rowspan="1" colspan="1">T</th><th rowspan="1" colspan="1">SSU+ITS</th><th rowspan="1" colspan="1"><italic>rbc</italic>L</th><th rowspan="1" colspan="1">Identification</th></tr><tr><td rowspan="1" colspan="9">Vietnam</td></tr><tr><td rowspan="1" colspan="9">Dak Lak Province</td></tr><tr><td rowspan="1" colspan="1">С6/9, (authentic)</td><td rowspan="1" colspan="1">Water pool near stream</td><td rowspan="1" colspan="1">
                <named-content xmlns:xlink="http://www.w3.org/1999/xlink" content-type="dwc:verbatimCoordinates" xlink:type="simple">
                  <named-content content-type="geo-json" specific-use="{&#34;type&#34;:&#34;Point&#34;,&#34;coordinates&#34;:[108.918817,12.829533]}" id="NCID0E2MAC" xlink:type="simple">12°49.772'N, 108°55.129'E</named-content>
                </named-content>
              </td><td rowspan="1" colspan="1">6.6</td><td rowspan="1" colspan="1">55</td><td rowspan="1" colspan="1">30</td><td rowspan="1" colspan="1" style="color: #005b31">
                <ext-link xmlns:xlink="http://www.w3.org/1999/xlink" xlink:href="PX630187" ext-link-type="gen" xlink:type="simple">PX630187</ext-link>
              </td><td rowspan="1" colspan="1" style="color: #005b31">
                <ext-link xmlns:xlink="http://www.w3.org/1999/xlink" xlink:href="PX637837" ext-link-type="gen" xlink:type="simple">PX637837</ext-link>
              </td><td rowspan="1" colspan="1">
                <tp:taxon-name><tp:taxon-name-part taxon-name-part-type="genus" reg="Mallomonas">M.</tp:taxon-name-part> <tp:taxon-name-part taxon-name-part-type="species" reg="monilifera">monilifera</tp:taxon-name-part> <tp:taxon-name-part taxon-name-part-type="infraspecific-rank">subsp.</tp:taxon-name-part> <tp:taxon-name-part taxon-name-part-type="subspecies" reg="monilifera">monilifera</tp:taxon-name-part></tp:taxon-name>
              </td></tr><tr><td rowspan="1" colspan="9">Khanh Hoa Province</td></tr><tr><td rowspan="1" colspan="1">C10/4</td><td rowspan="1" colspan="1">Swamp area near Cai River</td><td rowspan="1" colspan="1">
                <named-content xmlns:xlink="http://www.w3.org/1999/xlink" content-type="dwc:verbatimCoordinates" xlink:type="simple">
                  <named-content content-type="geo-json" specific-use="{&#34;type&#34;:&#34;Point&#34;,&#34;coordinates&#34;:[108.814300,12.258233]}" id="NCID0EDPAC" xlink:type="simple">12°15.494'N, 108°48.858'E</named-content>
                </named-content>
              </td><td rowspan="1" colspan="1">5.7</td><td rowspan="1" colspan="1">92</td><td rowspan="1" colspan="1">30</td><td rowspan="1" colspan="1" style="color: #005b31">
                <ext-link xmlns:xlink="http://www.w3.org/1999/xlink" xlink:href="PX630188" ext-link-type="gen" xlink:type="simple">PX630188</ext-link>
              </td><td rowspan="1" colspan="1" style="color: #005b31">
                <ext-link xmlns:xlink="http://www.w3.org/1999/xlink" xlink:href="PX637838" ext-link-type="gen" xlink:type="simple">PX637838</ext-link>
              </td><td rowspan="1" colspan="1">
                <tp:taxon-name><tp:taxon-name-part taxon-name-part-type="genus" reg="Mallomonas">M.</tp:taxon-name-part> <tp:taxon-name-part taxon-name-part-type="species" reg="monilifera">monilifera</tp:taxon-name-part> <tp:taxon-name-part taxon-name-part-type="infraspecific-rank">subsp.</tp:taxon-name-part> <tp:taxon-name-part taxon-name-part-type="subspecies" reg="monilifera">monilifera</tp:taxon-name-part></tp:taxon-name>
              </td></tr><tr><td rowspan="1" colspan="9">Dong Nai Province</td></tr><tr><td rowspan="1" colspan="1">39_18 (authentic)</td><td rowspan="1" colspan="1">Nuoi Thuong, unnamed water body, Cat Tien National Park</td><td rowspan="1" colspan="1">
                <named-content xmlns:xlink="http://www.w3.org/1999/xlink" content-type="dwc:verbatimCoordinates" xlink:type="simple">
                  <named-content content-type="geo-json" specific-use="{&#34;type&#34;:&#34;Point&#34;,&#34;coordinates&#34;:[107.406467,11.406767]}" id="NCID0EMBAE" xlink:type="simple">11°24.406'N, 107°24.388'E</named-content>
                </named-content>
              </td><td rowspan="1" colspan="1">7.0</td><td rowspan="1" colspan="1">35</td><td rowspan="1" colspan="1">36</td><td rowspan="1" colspan="1" style="color: #005b31">
                <ext-link xmlns:xlink="http://www.w3.org/1999/xlink" xlink:href="PX630185" ext-link-type="gen" xlink:type="simple">PX630185</ext-link>
              </td><td rowspan="1" colspan="1" style="color: #005b31">
                <ext-link xmlns:xlink="http://www.w3.org/1999/xlink" xlink:href="PX637835" ext-link-type="gen" xlink:type="simple">PX637835</ext-link>
              </td><td rowspan="1" colspan="1">
                <tp:taxon-name><tp:taxon-name-part taxon-name-part-type="genus" reg="Mallomonas">M.</tp:taxon-name-part> <tp:taxon-name-part taxon-name-part-type="species" reg="monilifera">monilifera</tp:taxon-name-part> <tp:taxon-name-part taxon-name-part-type="infraspecific-rank">subsp.</tp:taxon-name-part> <tp:taxon-name-part taxon-name-part-type="subspecies" reg="dongnaiensis">dongnaiensis</tp:taxon-name-part></tp:taxon-name>
              </td></tr><tr><td rowspan="1" colspan="1">32</td><td rowspan="1" colspan="1">Ta Lai reservoir, Cat Tien National Park</td><td rowspan="1" colspan="1">
                <named-content xmlns:xlink="http://www.w3.org/1999/xlink" content-type="dwc:verbatimCoordinates" xlink:type="simple">
                  <named-content content-type="geo-json" specific-use="{&#34;type&#34;:&#34;Point&#34;,&#34;coordinates&#34;:[107.351033,11.387917]}" id="NCID0EQDAE" xlink:type="simple">11°23.275'N, 107°21.062'E</named-content>
                </named-content>
              </td><td rowspan="1" colspan="1">6.1</td><td rowspan="1" colspan="1">56</td><td rowspan="1" colspan="1">30</td><td rowspan="1" colspan="1" style="color: #005b31">
                <ext-link xmlns:xlink="http://www.w3.org/1999/xlink" xlink:href="PX630186" ext-link-type="gen" xlink:type="simple">PX630186</ext-link>
              </td><td rowspan="1" colspan="1" style="color: #005b31">
                <ext-link xmlns:xlink="http://www.w3.org/1999/xlink" xlink:href="PX637836" ext-link-type="gen" xlink:type="simple">PX637836</ext-link>
              </td><td rowspan="1" colspan="1">
                <tp:taxon-name><tp:taxon-name-part taxon-name-part-type="genus" reg="Mallomonas">M.</tp:taxon-name-part> <tp:taxon-name-part taxon-name-part-type="species" reg="monilifera">monilifera</tp:taxon-name-part> <tp:taxon-name-part taxon-name-part-type="infraspecific-rank">subsp.</tp:taxon-name-part> <tp:taxon-name-part taxon-name-part-type="subspecies" reg="dongnaiensis">dongnaiensis</tp:taxon-name-part></tp:taxon-name>
              </td></tr><tr><td rowspan="1" colspan="1">CT201</td><td rowspan="1" colspan="1">Pool near swamp Bau Thai swamp, Cat Tien National Park</td><td rowspan="1" colspan="1">
                <named-content xmlns:xlink="http://www.w3.org/1999/xlink" content-type="dwc:verbatimCoordinates" xlink:type="simple">
                  <named-content content-type="geo-json" specific-use="{&#34;type&#34;:&#34;Point&#34;,&#34;coordinates&#34;:[107.360967,11.506283]}" id="NCID0EUFAE" xlink:type="simple">11°30.377'N, 107°21.658'E</named-content>
                </named-content>
              </td><td rowspan="1" colspan="1">5.2</td><td rowspan="1" colspan="1">72</td><td rowspan="1" colspan="1">31</td><td rowspan="1" colspan="1" style="color: #005b31">
                <ext-link xmlns:xlink="http://www.w3.org/1999/xlink" xlink:href="PX630184" ext-link-type="gen" xlink:type="simple">PX630184</ext-link>
              </td><td rowspan="1" colspan="1" style="color: #005b31">
                <ext-link xmlns:xlink="http://www.w3.org/1999/xlink" xlink:href="PX637834" ext-link-type="gen" xlink:type="simple">PX637834</ext-link>
              </td><td rowspan="1" colspan="1">
                <tp:taxon-name><tp:taxon-name-part taxon-name-part-type="genus" reg="Mallomonas">M.</tp:taxon-name-part> <tp:taxon-name-part taxon-name-part-type="species" reg="monilifera">monilifera</tp:taxon-name-part> <tp:taxon-name-part taxon-name-part-type="infraspecific-rank">subsp.</tp:taxon-name-part> <tp:taxon-name-part taxon-name-part-type="subspecies" reg="dongnaiensis">dongnaiensis</tp:taxon-name-part></tp:taxon-name>
              </td></tr><tr><td rowspan="1" colspan="1">D8/22</td><td rowspan="1" colspan="1">Bau Thai swamp, Cat Tien National Park</td><td rowspan="1" colspan="1">
                <named-content xmlns:xlink="http://www.w3.org/1999/xlink" content-type="dwc:verbatimCoordinates" xlink:type="simple">
                  <named-content content-type="geo-json" specific-use="{&#34;type&#34;:&#34;Point&#34;,&#34;coordinates&#34;:[107.360267,11.506367]}" id="NCID0EYHAE" xlink:type="simple">11°30.382'N, 107°21.616'E</named-content>
                </named-content>
              </td><td rowspan="1" colspan="1">5.5</td><td rowspan="1" colspan="1">77</td><td rowspan="1" colspan="1">30</td><td rowspan="1" colspan="1" style="color: #005b31">
                <ext-link xmlns:xlink="http://www.w3.org/1999/xlink" xlink:href="PX630189" ext-link-type="gen" xlink:type="simple">PX630189</ext-link>
              </td><td rowspan="1" colspan="1" style="color: #005b31">
                <ext-link xmlns:xlink="http://www.w3.org/1999/xlink" xlink:href="PX637839" ext-link-type="gen" xlink:type="simple">PX637839</ext-link>
              </td><td rowspan="1" colspan="1">
                <italic>
                  <tp:taxon-name><tp:taxon-name-part taxon-name-part-type="genus" reg="Mallomonas">M.</tp:taxon-name-part> <tp:taxon-name-part taxon-name-part-type="species" reg="guttata">guttata</tp:taxon-name-part></tp:taxon-name>
                </italic>
              </td></tr></tbody></table></table-wrap><table-wrap id="T2" position="float" orientation="portrait"><label>Table 2.</label><caption><p>Basic characteristics of the localities studied by morphological approach (Cond. – specific conductance, µS cm<sup>-1</sup>; T – temperature, °C).</p></caption><table id="TID0EY5AI" rules="all"><tbody><tr><th rowspan="1" colspan="1">Provinces</th><th rowspan="1" colspan="1">Locality</th><th rowspan="1" colspan="1">GPS</th><th rowspan="1" colspan="1">Year</th><th rowspan="1" colspan="1">pH</th><th rowspan="1" colspan="1">Cond.</th><th rowspan="1" colspan="1">T</th><th rowspan="1" colspan="1">Identification</th></tr><tr><td rowspan="1" colspan="8">Vietnam</td></tr><tr><td rowspan="4" colspan="1">Dong Nai</td><td rowspan="1" colspan="1">Bau Sau Lake, Cat Tien National Park</td><td rowspan="1" colspan="1">
                <named-content xmlns:xlink="http://www.w3.org/1999/xlink" content-type="dwc:verbatimCoordinates" xlink:type="simple">
                  <named-content content-type="geo-json" specific-use="{&#34;type&#34;:&#34;Point&#34;,&#34;coordinates&#34;:[107.345000,11.458850]}" id="NCID0EDLAE" xlink:type="simple">11°27.531'N, 107°20.700'E</named-content>
                </named-content>
              </td><td rowspan="1" colspan="1">2024</td><td rowspan="1" colspan="1">6.5</td><td rowspan="1" colspan="1">72</td><td rowspan="1" colspan="1">29</td><td rowspan="1" colspan="1">
                <tp:taxon-name><tp:taxon-name-part taxon-name-part-type="genus" reg="Mallomonas">M.</tp:taxon-name-part> <tp:taxon-name-part taxon-name-part-type="species" reg="monilifera">monilifera</tp:taxon-name-part> <tp:taxon-name-part taxon-name-part-type="infraspecific-rank">subsp.</tp:taxon-name-part> <tp:taxon-name-part taxon-name-part-type="subspecies" reg="dongnaiensis">dongnaiensis</tp:taxon-name-part></tp:taxon-name>
              </td></tr><tr><td rowspan="1" colspan="1">Dac Lua swamp, Cat Tien National Park</td><td rowspan="1" colspan="1">
                <named-content xmlns:xlink="http://www.w3.org/1999/xlink" content-type="dwc:verbatimCoordinates" xlink:type="simple">
                  <named-content content-type="geo-json" specific-use="{&#34;type&#34;:&#34;Point&#34;,&#34;coordinates&#34;:[107.388100,11.516967]}" id="NCID0ETMAE" xlink:type="simple">11°31.018'N, 107°23.286'E</named-content>
                </named-content>
              </td><td rowspan="1" colspan="1">2024</td><td rowspan="1" colspan="1">5.7</td><td rowspan="1" colspan="1">8</td><td rowspan="1" colspan="1">29</td><td rowspan="1" colspan="1">
                <tp:taxon-name><tp:taxon-name-part taxon-name-part-type="genus" reg="Mallomonas">M.</tp:taxon-name-part> <tp:taxon-name-part taxon-name-part-type="species" reg="monilifera">monilifera</tp:taxon-name-part> <tp:taxon-name-part taxon-name-part-type="infraspecific-rank">subsp.</tp:taxon-name-part> <tp:taxon-name-part taxon-name-part-type="subspecies" reg="dongnaiensis">dongnaiensis</tp:taxon-name-part></tp:taxon-name>
              </td></tr><tr><td rowspan="1" colspan="1">Nuoi Thuong, unnamed water body 2, Cat Tien National Park</td><td rowspan="1" colspan="1">
                <named-content xmlns:xlink="http://www.w3.org/1999/xlink" content-type="dwc:verbatimCoordinates" xlink:type="simple">
                  <named-content content-type="geo-json" specific-use="{&#34;type&#34;:&#34;Point&#34;,&#34;coordinates&#34;:[107.406550,11.406783]}" id="NCID0EDOAE" xlink:type="simple">11°24.407'N, 107°24.393'E</named-content>
                </named-content>
              </td><td rowspan="1" colspan="1">2024</td><td rowspan="1" colspan="1">6.6</td><td rowspan="1" colspan="1">32</td><td rowspan="1" colspan="1">29</td><td rowspan="1" colspan="1">
                <tp:taxon-name><tp:taxon-name-part taxon-name-part-type="genus" reg="Mallomonas">M.</tp:taxon-name-part> <tp:taxon-name-part taxon-name-part-type="species" reg="monilifera">monilifera</tp:taxon-name-part> <tp:taxon-name-part taxon-name-part-type="infraspecific-rank">subsp.</tp:taxon-name-part> <tp:taxon-name-part taxon-name-part-type="subspecies" reg="dongnaiensis">dongnaiensis</tp:taxon-name-part></tp:taxon-name>
              </td></tr><tr><td rowspan="1" colspan="1">Nuoi Thuong, unnamed water body 1, Cat Tien National Park</td><td rowspan="1" colspan="1">
                <named-content xmlns:xlink="http://www.w3.org/1999/xlink" content-type="dwc:verbatimCoordinates" xlink:type="simple">
                  <named-content content-type="geo-json" specific-use="{&#34;type&#34;:&#34;Point&#34;,&#34;coordinates&#34;:[107.406067,11.407200]}" id="NCID0ETPAE" xlink:type="simple">11°24.432'N, 107°24.364'E</named-content>
                </named-content>
              </td><td rowspan="1" colspan="1">2024</td><td rowspan="1" colspan="1">6.7</td><td rowspan="1" colspan="1">24</td><td rowspan="1" colspan="1">30</td><td rowspan="1" colspan="1">
                <italic>
                  <tp:taxon-name><tp:taxon-name-part taxon-name-part-type="genus" reg="Mallomonas">M.</tp:taxon-name-part> <tp:taxon-name-part taxon-name-part-type="species" reg="guttata">guttata</tp:taxon-name-part></tp:taxon-name>
                </italic>
              </td></tr><tr><td rowspan="1" colspan="1">Hue</td><td rowspan="1" colspan="1">Bau Sen Lake, Phong Dien District</td><td rowspan="1" colspan="1">
                <named-content xmlns:xlink="http://www.w3.org/1999/xlink" content-type="dwc:verbatimCoordinates" xlink:type="simple">
                  <named-content content-type="geo-json" specific-use="{&#34;type&#34;:&#34;Point&#34;,&#34;coordinates&#34;:[107.441700,16.569550]}" id="NCID0EBRAE" xlink:type="simple">16°34.173'N, 107°26.502'E</named-content>
                </named-content>
              </td><td rowspan="1" colspan="1">2019</td><td rowspan="1" colspan="1">5.0</td><td rowspan="1" colspan="1">37</td><td rowspan="1" colspan="1">30</td><td rowspan="1" colspan="1">
                <tp:taxon-name><tp:taxon-name-part taxon-name-part-type="genus" reg="Mallomonas">M.</tp:taxon-name-part> <tp:taxon-name-part taxon-name-part-type="species" reg="monilifera">monilifera</tp:taxon-name-part> <tp:taxon-name-part taxon-name-part-type="infraspecific-rank">subsp.</tp:taxon-name-part> <tp:taxon-name-part taxon-name-part-type="subspecies" reg="monilifera">monilifera</tp:taxon-name-part></tp:taxon-name>
              </td></tr><tr><td rowspan="1" colspan="1">Danang</td><td rowspan="1" colspan="1">Pond in Hoi An city</td><td rowspan="1" colspan="1">
                <named-content xmlns:xlink="http://www.w3.org/1999/xlink" content-type="dwc:verbatimCoordinates" xlink:type="simple">
                  <named-content content-type="geo-json" specific-use="{&#34;type&#34;:&#34;Point&#34;,&#34;coordinates&#34;:[108.326083,15.878067]}" id="NCID0EUSAE" xlink:type="simple">15°52.684'N, 108°19.565'E</named-content>
                </named-content>
              </td><td rowspan="1" colspan="1">2024</td><td rowspan="1" colspan="1">7.0</td><td rowspan="1" colspan="1">380</td><td rowspan="1" colspan="1">32</td><td rowspan="1" colspan="1">
                <tp:taxon-name><tp:taxon-name-part taxon-name-part-type="genus" reg="Mallomonas">M.</tp:taxon-name-part> <tp:taxon-name-part taxon-name-part-type="species" reg="monilifera">monilifera</tp:taxon-name-part> <tp:taxon-name-part taxon-name-part-type="infraspecific-rank">subsp.</tp:taxon-name-part> <tp:taxon-name-part taxon-name-part-type="subspecies" reg="monilifera">monilifera</tp:taxon-name-part></tp:taxon-name>
              </td></tr><tr><td rowspan="1" colspan="1">Khanh Hoa</td><td rowspan="1" colspan="1">Cam Ranh, pool in the sand</td><td rowspan="1" colspan="1">
                <named-content xmlns:xlink="http://www.w3.org/1999/xlink" content-type="dwc:verbatimCoordinates" xlink:type="simple">
                  <named-content content-type="geo-json" specific-use="{&#34;type&#34;:&#34;Point&#34;,&#34;coordinates&#34;:[109.183333,12.086700]}" id="NCID0EHUAE" xlink:type="simple">12°05.202'N, 109°11.000'E</named-content>
                </named-content>
              </td><td rowspan="1" colspan="1">2024</td><td rowspan="1" colspan="1">6.4</td><td rowspan="1" colspan="1">70</td><td rowspan="1" colspan="1">31</td><td rowspan="1" colspan="1">
                <tp:taxon-name><tp:taxon-name-part taxon-name-part-type="genus" reg="Mallomonas">M.</tp:taxon-name-part> <tp:taxon-name-part taxon-name-part-type="species" reg="monilifera">monilifera</tp:taxon-name-part> <tp:taxon-name-part taxon-name-part-type="infraspecific-rank">subsp.</tp:taxon-name-part> <tp:taxon-name-part taxon-name-part-type="subspecies" reg="monilifera">monilifera</tp:taxon-name-part></tp:taxon-name>
              </td></tr><tr><td rowspan="1" colspan="8">Philippines</td></tr><tr><td rowspan="5" colspan="1">Bukidnon</td><td rowspan="1" colspan="1">Lake Pinamaloy st. 1, Barangay Pinamaloy, Don Carlos</td><td rowspan="1" colspan="1">
                <named-content xmlns:xlink="http://www.w3.org/1999/xlink" content-type="dwc:verbatimCoordinates" xlink:type="simple">
                  <named-content content-type="geo-json" specific-use="{&#34;type&#34;:&#34;Point&#34;,&#34;coordinates&#34;:[125.001050,7.673933]}" id="NCID0E5VAE" xlink:type="simple">7°40.436'N, 125°00.063'E</named-content>
                </named-content>
              </td><td rowspan="1" colspan="1">2025</td><td rowspan="1" colspan="1">6.9</td><td rowspan="1" colspan="1">53</td><td rowspan="1" colspan="1">29</td><td rowspan="1" colspan="1">
                <tp:taxon-name><tp:taxon-name-part taxon-name-part-type="genus" reg="Mallomonas">M.</tp:taxon-name-part> <tp:taxon-name-part taxon-name-part-type="species" reg="monilifera">monilifera</tp:taxon-name-part> <tp:taxon-name-part taxon-name-part-type="infraspecific-rank">subsp.</tp:taxon-name-part> <tp:taxon-name-part taxon-name-part-type="subspecies" reg="monilifera">monilifera</tp:taxon-name-part></tp:taxon-name>
              </td></tr><tr><td rowspan="1" colspan="1">Lake Pinamaloy st. 2, Barangay Pinamaloy, Don Carlos</td><td rowspan="1" colspan="1">
                <named-content xmlns:xlink="http://www.w3.org/1999/xlink" content-type="dwc:verbatimCoordinates" xlink:type="simple">
                  <named-content content-type="geo-json" specific-use="{&#34;type&#34;:&#34;Point&#34;,&#34;coordinates&#34;:[125.002350,7.673683]}" id="NCID0EOXAE" xlink:type="simple">7°40.421'N, 125°00.141'E</named-content>
                </named-content>
              </td><td rowspan="1" colspan="1">2025</td><td rowspan="1" colspan="1">6.6</td><td rowspan="1" colspan="1">49</td><td rowspan="1" colspan="1">31</td><td rowspan="1" colspan="1">
                <tp:taxon-name><tp:taxon-name-part taxon-name-part-type="genus" reg="Mallomonas">M.</tp:taxon-name-part> <tp:taxon-name-part taxon-name-part-type="species" reg="monilifera">monilifera</tp:taxon-name-part> <tp:taxon-name-part taxon-name-part-type="infraspecific-rank">subsp.</tp:taxon-name-part> <tp:taxon-name-part taxon-name-part-type="subspecies" reg="monilifera">monilifera</tp:taxon-name-part></tp:taxon-name>
              </td></tr><tr><td rowspan="1" colspan="1">Opalon Stream, Barangay Butong, Quezon</td><td rowspan="1" colspan="1">
                <named-content xmlns:xlink="http://www.w3.org/1999/xlink" content-type="dwc:verbatimCoordinates" xlink:type="simple">
                  <named-content content-type="geo-json" specific-use="{&#34;type&#34;:&#34;Point&#34;,&#34;coordinates&#34;:[125.066483,7.796283]}" id="NCID0E5YAE" xlink:type="simple">7°47.777'N, 125°03.989'E</named-content>
                </named-content>
              </td><td rowspan="1" colspan="1">2025</td><td rowspan="1" colspan="1">7.1</td><td rowspan="1" colspan="1">200</td><td rowspan="1" colspan="1">27</td><td rowspan="1" colspan="1"><tp:taxon-name><tp:taxon-name-part taxon-name-part-type="genus" reg="Mallomonas">M.</tp:taxon-name-part> <tp:taxon-name-part taxon-name-part-type="species" reg="monilifera">monilifera</tp:taxon-name-part> <tp:taxon-name-part taxon-name-part-type="infraspecific-rank">subsp.</tp:taxon-name-part> <tp:taxon-name-part taxon-name-part-type="subspecies" reg="monilifera">monilifera</tp:taxon-name-part></tp:taxon-name>,</td></tr><tr><td rowspan="1" colspan="1">Opalon Swamp, Barangay Butong, Quezon</td><td rowspan="1" colspan="1">
                <named-content xmlns:xlink="http://www.w3.org/1999/xlink" content-type="dwc:verbatimCoordinates" xlink:type="simple">
                  <named-content content-type="geo-json" specific-use="{&#34;type&#34;:&#34;Point&#34;,&#34;coordinates&#34;:[125.066317,7.796350]}" id="NCID0EP1AE" xlink:type="simple">7°47.781'N, 125°03.979'E</named-content>
                </named-content>
              </td><td rowspan="1" colspan="1">2025</td><td rowspan="1" colspan="1">7.4</td><td rowspan="1" colspan="1">155</td><td rowspan="1" colspan="1">39</td><td rowspan="1" colspan="1">
                <italic>
                  <tp:taxon-name><tp:taxon-name-part taxon-name-part-type="genus" reg="Mallomonas">M.</tp:taxon-name-part> <tp:taxon-name-part taxon-name-part-type="species" reg="guttata">guttata</tp:taxon-name-part></tp:taxon-name>
                </italic>
              </td></tr><tr><td rowspan="1" colspan="1">Ricefield, Barangay Sampagar, Damulog</td><td rowspan="1" colspan="1">
                <named-content xmlns:xlink="http://www.w3.org/1999/xlink" content-type="dwc:verbatimCoordinates" xlink:type="simple">
                  <named-content content-type="geo-json" specific-use="{&#34;type&#34;:&#34;Point&#34;,&#34;coordinates&#34;:[124.957017,7.516267]}" id="NCID0E12AE" xlink:type="simple">7°30.976'N, 124°57.421'E</named-content>
                </named-content>
              </td><td rowspan="1" colspan="1">2025</td><td rowspan="1" colspan="1">8.3</td><td rowspan="1" colspan="1">251</td><td rowspan="1" colspan="1">38</td><td rowspan="1" colspan="1">
                <italic>
                  <tp:taxon-name><tp:taxon-name-part taxon-name-part-type="genus" reg="Mallomonas">M.</tp:taxon-name-part> <tp:taxon-name-part taxon-name-part-type="species" reg="guttata">guttata</tp:taxon-name-part></tp:taxon-name>
                </italic>
              </td></tr><tr><td rowspan="1" colspan="1">Misamis Oriental</td><td rowspan="1" colspan="1">Pond in Barangay Lunotan, Gingoog City</td><td rowspan="1" colspan="1">
                <named-content xmlns:xlink="http://www.w3.org/1999/xlink" content-type="dwc:verbatimCoordinates" xlink:type="simple">
                  <named-content content-type="geo-json" specific-use="{&#34;type&#34;:&#34;Point&#34;,&#34;coordinates&#34;:[125.015383,8.704383]}" id="NCID0EI4AE" xlink:type="simple">8°42.263'N, 125°00.923'E</named-content>
                </named-content>
              </td><td rowspan="1" colspan="1">2025</td><td rowspan="1" colspan="1">6.8</td><td rowspan="1" colspan="1">19</td><td rowspan="1" colspan="1">24</td><td rowspan="1" colspan="1">
                <tp:taxon-name><tp:taxon-name-part taxon-name-part-type="genus" reg="Mallomonas">M.</tp:taxon-name-part> <tp:taxon-name-part taxon-name-part-type="species" reg="monilifera">monilifera</tp:taxon-name-part> <tp:taxon-name-part taxon-name-part-type="infraspecific-rank">subsp.</tp:taxon-name-part> <tp:taxon-name-part taxon-name-part-type="subspecies" reg="monilifera">monilifera</tp:taxon-name-part></tp:taxon-name>
              </td></tr></tbody></table></table-wrap></tp:treatment-sec></tp:taxon-treatment>
